# Supplementary material for: Eco-Evolutionary Feedbacks and the Maintenance of Metacommunity Diversity in a Changing Environment
Source: Genes (Basel). 2020 Nov 28;11(12):1433. doi: 10.3390/genes11121433 (PMC7761218; doi:10.3390/genes11121433)
Supplement: Supplementary file 1 [file genes-11-01433-s001.zip]

Archive with 29 entries (29 files):
- Figure_S1.pdf
- Figure_S10.pdf
- Figure_S11.pdf
- Figure_S12.pdf
- Figure_S13.pdf
- Figure_S14.pdf
- Figure_S15.pdf
- Figure_S16.pdf
- Figure_S17.pdf
- Figure_S18.pdf
- Figure_S19.pdf
- Figure_S2.pdf
- Figure_S20.pdf
- Figure_S21.pdf
- Figure_S22.pdf
- Figure_S23.pdf
- Figure_S24.pdf
- Figure_S25.pdf
- Figure_S26.pdf
- Figure_S27.pdf
- Figure_S28.pdf
- Figure_S29.pdf
- Figure_S3.pdf
- Figure_S4.png
- Figure_S5.pdf
- Figure_S6.pdf
- Figure_S7.pdf
- Figure_S8.pdf
- Figure_S9.pdf
